# Supplementary material for: The Moderating Role of Sensory Processing Sensitivity in Social Skills Enhancement and Bullying Prevention Among Adolescents
Source: Behav Sci (Basel). 2025 Oct 1;15(10):1344. doi: 10.3390/bs15101344 (PMC12561777; doi:10.3390/bs15101344)
Supplement: Supplementary file 1 [file behavsci-15-01344-s001.zip]

Archive with 1 entries (1 files):
- behavsci-3735546-supplementary.pdf
